# Supplementary material for: The global invasion risk of rice yellow stem borer Scirpophaga incertulas Walker (Lepidoptera:Crambidae) under current and future climate scenarios
Source: PLoS One. 2025 Mar 5;20(3):e0310234. doi: 10.1371/journal.pone.0310234 (PMC11882091; doi:10.1371/journal.pone.0310234)
Supplement: S1 File — (ZIP) [file pone.0310234.s002.zip]

Archive with 9 entries (9 files):
- weather data/Faizabafd.docx
- weather data/Hisa weather data.docx
- weather data/Mandya1.xlsx
- weather data/Parbahni weather data.docx
- weather data/Raipur Weather doc (2).docx
- weather data/Rangareddy weather data.xlsx
- % incidence YSB.xlsx
- Light trap data.xlsx
- Bioclimatic variables.docx
