# Supplementary material for: The global invasion risk of rice yellow stem borer Scirpophaga incertulas Walker (Lepidoptera:Crambidae) under current and future climate scenarios
Source: PLoS One. 2025 Mar 5;20(3):e0310234. doi: 10.1371/journal.pone.0310234 (PMC11882091; doi:10.1371/journal.pone.0310234)
Supplement: S1 File — (ZIP) [file pone.0310234.s002.zip › weather data/Mandya1.xlsx]

## Sheet: 2018
			2018
			STD week	MAX (°C)	MIN (°C)	RH-I (%)	RH-II (%)	RF(mm)	SSH (hrs)
		13a-19a	33	25.9	19	94.1	62.7	14.4	1.8
		20a-26a	34	27.9	18.7	93.1	58.4	3	5.1
		27a-2sp	35	27.7	18.7	93.3	55.4	20.6	3.8
		3sp-9sp	36	29.4	18.5	92.6	50.9	0	8.9
		10s-16s	37	30	19.8	89.9	48.3	51.4	5.6
		17s-23s	38	28.3	19.4	94	51.4	34.4	5.5
		24s-30s	39	29.2	19.2	91.7	50.3	67.8	6.1
		1o-7o	40	28	20	91.3	58.9	5.2	5.7
		8o-14o	41	29.9	18.2	91	49	12	8.3
		15o-21o	42	28.5	18.5	92.9	54.4	12	6.1
		22o-28o	43	29.3	15.6	88.1	53.3	0	9.7
		29o-4o	44	28.8	17.2	88.6	52.1	0	7.5

## Sheet: 2019
		2019
		STD week	RF (mm)	MAX (oC)	MIN (oC)	SSH (hrs)	WS (km/hr)	RH-I (%)	RH-II (%)
	21m-27m	21	17.4	33.1	20.2	8	4.2	80	38
	28m-3j	22	33.4	33.5	20.1	9.3	5.9	81	39
	4j-10j	23	69.4	30.9	19.6	6.6	5.5	82	47
	11j-17j	24	0	30.3	19.6	7.9	10.3	88	51
	18j-24j	25	0	30.7	19.7	7.4	9.1	87	50
	25j-1jly	26	9	29.7	19	6.2	9.5	87	51
	2jly-8jly	27	0	30.8	19.2	7.3	12	89	49
	9jl-15jl	28	2	30.7	18.8	6.2	10.1	89	49
	16jl-22jl	29	13.8	29.4	19.1	5.2	8	90	54
	23jl-29jl	30	15.6	27.6	18.6	1.9	8.9	92	57
	30jl-5a	31	2.8	28.8	18.3	4	11	91	57
	6a-12a	32	15.4	25.9	17.8	1.1	13.3	94	66
	13a-19a	33	54.6	27.8	17.8	4.1	8	93	62
	20a-26a	34	78.8	26.8	18.1	3.2	7.2	95	62
	27a-2sp	35	24.6	28.4	18.7	6.6	9.3	91	60
	3sp-9sp	36	5.4	26.8	18.2	1.1	10.1	94	61
	10s-16s	37	4	28.7	18.9	4	8.2	90	53
	17s-23s	38	84.6	28	18.4	4.6	5.7	93	59
	24s-30s	39	92.6	27.8	18.5	4.2	5	91	56
	1o-7o	40	76.2	29.2	18.3	6.8	4.1	91	53
	8o-14o	41	67.4	28.9	18.7	4.5	2.3	92	54
	15o-21o	42	14.2	27.7	18.7	6	5.9	91	62
	22o-28o	43	39.2	26.3	18	3.4	5.7	94	61
	29o-4o	44	37	26.8	16.8	5	5.7	93	59
	5n-11n	45	0.4	29	16.8	8.3	2.5	88	53
	12n-18n	46	1.4	27.3	17.1	6.8	5.4	91	60
	19n-25n	47	8.2	27.2	17.4	5.1	6.7	90	59
	26n-02d	48	0.4	26.4	16.5	4.5	7.8	91	62
	3d-9d	49	1.2	24.5	16.5	3.1	8.2	93	70
	10d-16d	50	0	26.1	16	5.7	7	91	62
	17d-23d	51	0	26.1	15.7	5.5	7.5	90	61
	24d-31d	52	0	27.5	17.1	5.9	6.1	91	55
		annual	902	29.8	18.2	6.6	7	87	51

## Sheet: 2020
		2020
		STD week	MAX (°C)	MIN (°C)	RF (mm)	RH-I (%)	RH-II (%)	SSH (hrs)
	28m-3j	22	31.5	20	75.6	83	46	7.8
	4j-10j	23	29.4	19.7	5	85	53	6.5
	11j-17j	24	28.3	19.2	27.2	86	58	5
	18j-24j	25	28.1	19.4	0	87	57	3.5
	25j-1jly	26	29.6	19.8	44.6	87	54	6.7
	2jly-8jly	27	27.5	18.9	14.2	88	62	2.8
	9jl-15jl	28	28.3	18.9	53.2	91	59	5.7
	16jl-22jl	29	27	18.8	89.2	92	63	2.4
	23jl-29jl	30	28.7	19	74.2	91	58	7.1
	30jl-5a	31	27.6	18.9	23.6	93	62	4.8
	6a-12a	32	26.2	18.7	13.2	94	60	1.5
	13a-19a	33	26.3	18.4	25.2	94	64	2.1
	20a-26a	34	27.2	18.8	6.4	92	57	2.4
	27a-2sp	35	29.7	19	17.2	92	52	7.9
	3sp-9sp	36	28.3	19.4	65.8	91	59	4.6
	10s-16s	37	26.9	18.2	103.8	95	61	2.6
	17s-23s	38	26.9	18.7	8	93	61	2.8
	24s-30s	39	27.1	18.3	6.2	94	61	4.5
	1o-7o	40	27.2	18.3	50	94	58	4.8
	8o-14o	41	29.4	18.8	27	88	59	4.3
	15o-21o	42	25.9	18.5	6	93	65	3.3
	22o-28o	43	26.8	18	85.6	95	63	3.3
	29o-4o	44	27.9	17.6	0	92	56	6.2
	5n-11n	45	28.1	18.2	42	91	60	9.2
	12n-18n	46	26.7	17.9	16	93	64	3.3
	19n-25n	47	27	16.7	0	94	63	6.2
	26n-02d	48	25	16.8	18.4	94	69	2.7
	3d-9d	49	24.9	16	13.2	95	69	2.9
	10d-16d	50	25.6	16	0	94	64	7.1
	17d-23d	51	25.6	15.5	0	93	63	6.6
	24d-31d	52	27	15	0	91	62	8.6
		Annual	29.1	18.3	1180	89	53	6.3

## Sheet: 2021
		2021
		STD week	MAX (°C)	MIN (°C)	SSH (hrs)	RF (mm)	RH-I (%)	RH-II (%)
	28m-3j	22	31.9	20.2	9.5	5	84	43
	4j-10j	23	30.7	19.5	6.4	74.2	86	48
	11j-17j	24	27.5	19.2	3.9	15	86	59
	18j-24j	25	28.5	19.7	4.7	0	85	56
	25j-1jly	26	29.3	19.4	4.9	23.4	88	55
	2jly-8jly	27	29.7	19.8	6.1	26.4	86	53
	9jl-15jl	28	26.9	19.1	1.8	44.8	87	65
	16jl-22jl	29	27.2	18.6	3.1	62	89	61
	23jl-29jl	30	27.8	18.7	3.1	36.2	86	60
	30jl-5a	31	28.7	19.2	5.9	12.6	85	56
	6a-12a	32	28.8	18.7	6.4	13.6	89	59
	13a-19a	33	28.2	18.7	3.6	5.4	91	57
	20a-26a	34	28.1	18.9	4.8	40	89	59
	27a-2sp	35	28	18.7	4.1	46	88	59
	3sp-9sp	36	26.8	18.9	2.4	65.2	93	59
	10s-16s	37	28.2	19	6	0	91	57
	17s-23s	38	29.1	19.3	5.7	78.4	91	55
	24s-30s	39	27.5	18.6	4.9	23.2	92	59
	1o-7o	40	28.9	19.5	5.1	59.6	91	56
	8o-14o	41	26.9	19	4	104	90	65
	15o-21o	42	28.7	18.8	1.6	31.6	90	57
	22o-28o	43	28.2	17.8	6.3	32.8	91	58
	29o-4o	44	27	18	3.2	7.8	89	63
	5n-11n	45	25.7	17	1.5	28.4	91	68
	12n-18n	46	24.9	16.8	1.2	127	94	76
	19n-25n	47	26.5	17.6	2.7	207.8	92	63
	26n-02d	48	25.8	17.6	2.1	0	94	67
	3d-9d	49	27.1	17.8	4.8	1	92	60
	10d-16d	50	25.2	16.8	3.3	19.2	92	68
	17d-23d	51	26.5	14.1	8.6	0	86	58
	24d-31d	52	27	13	8.9	0	87	54
		Annual	28.9	18	5.7	1328.4	88	53.6

## Sheet: 2022
			2022
			STD week	RF (mm)	MAX (°C)	MIN (°C)	SSH (hrs)	RH-I (%)	RH-II (%)
		28m-3j	22	5.2	30.2	19.8	8.5	85	52
		4j-10j	23	41.2	30.3	19.2	8.6	88	52
		11j-17j	24	57	28.9	18.9	7.3	87	58
		18j-24j	25	112.4	27.6	19.1	4.7	90	61
		25j-1jly	26	1	27.8	18.5	5.7	89	60
		2jly-8jly	27	18.8	26.8	18.9	2.2	89	64
		9jl-15jl	28	15.8	26	18.1	1.7	92	67
		16jl-22jl	29	36.6	27.2	18.7	3.7	91	62
		23jl-29jl	30	16.2	28.1	19.2	4	90	57
		30jl-5a	31	132.6	29	19	5.2	91	58
		6a-12a	32	9.4	25.9	18.4	2.9	92	67
		13a-19a	33	0	28.1	18.9	5.9	89	58
		20a-26a	34	38	27.7	19	4	91	58
		27a-2sp	35	118	27.2	17.9	2.8	92	61
		3sp-9sp	36	111.4	28.1	19.1	3.8	90	59
		10s-16s	37	6.2	26.9	18.5	3.2	90	61
		17s-23s	38	0	27.8	18	7.2	90	56
		24s-30s	39	0.2	28.1	18.6	5.2	89	59
		1o-7o	40	32.4	26.1	17	1.4	91	63
		8o-14o	41	158.6	26.7	17.7	3.1	91	64
		15o-21o	42	157.6	27.7	18	5.3	91	60
		22o-28o	43	0	27.7	15.3	8.7	88	58
		29o-4o	44	22.4	26.2	16.5	4.1	90	61
		5n-11n	45	2.4	26.7	16.1	7.9	86	57
		12n-18n	46	8.2	25.7	16.1	4.3	88	65
		19n-25n	47	9.4	24.9	16.2	4.5	84	62
		26n-02d	48	0	26.5	18.1	6.3	89	61
		3d-9d	49	0	26.8	17.7	6.6	88	55
		10d-16d	50	91.6	23.7	17.1	2.9	93	68
		17d-23d	51	0	26.3	14.5	8	85	58
		24d-31d	52	3	26.5	16.3	6.4	90	58
			Annual	1556.8	28.5	17.8	6	87	55

## Sheet: 2023
		2023
		STD week	RF (mm)	MAX (°C)	MIN (°C)	SSH (hrs)	WS (km/hr)	RH-I (%)	RH-II (%)
	28m-3j	22	17.4	32.2	14.9	7.6	4	83.4	44.3
	4j-10j	23	1.6	32.6	14.7	8.7	6.9	83	48
	11j-17j	24	4	32.4	14.3	9.6	7	84.4	47.4
	18j-24j	25	46.6	29.6	14.2	5.9	5	84	65.1
	25j-1jly	26	14.8	29.8	14.6	5.2	7.3	83.7	56.9
	2jly-8jly	27	7.6	29.8	14.8	2.9	7.8	82	50.4
	9jl-15jl	28	46	28.4	14.7	2.5	4.5	80.1	62.3
	16jl-22jl	29	3.4	29	15.4	4.2	7.9	80.6	63.6
	23jl-29jl	30	56.4	26.1	16.6	1.3	6.8	79.9	69.7
	30jl-5a	31	7.8	28.9	17.3	6.8	8.2	79.1	60.6
	6a-12a	32	11.2	30.1	16.9	6.1	4.8	78	62.9
	13a-19a	33	4	30.9	16.6	8.4	5.8	78.6	60.1
	20a-26a	34	4.6	30.6	16.3	7.1	4.9	78.1	54.7
	27a-2sp	35	85.6	31.1	16.3	6.5	4.8	78.4	53.1
	3sp-9sp	36	21.8	28.3	15.7	3.7	6.5	78.7	67.1
	10s-16s	37	38.2	29.2	15.3	6.5	6.5	79	65.4
	17s-23s	38	27.8	29.5	15.1	6.9	4.3	77.6	58.7
	24s-30s	39	20.6	29.9	15	5.9	4.5	77.4	67.3
	1o-7o	40	2.6	29.7	14.5	6.6	6.1	76	59.6
	8o-14o	41	65	30.1	14.5	4.8	2.3	74.9	60
	15o-21o	42	0	30.3	14.8	8.3	3.7	74.7	54.6
	22o-28o	43	0	30.3	15.3	9.5	2.8	74.3	51
	29o-4o	44	0	30	15.1	6.4	6.4	74	59
	5n-11n	45	127	29.3	15.2	4.6	4.4	74	61.3
	12n-18n	46	0	29.4	15.5	7.7	5.5	73.6	50
	19n-25n	47	6.4	29	16.1	5.9	6.6	73	56.4
	26n-02d	48	20.6	28.1	16.1	5	6.8	73.1	57.3
	3d-9d	49	1	27.8	15.9	3.6	5.2	72.3	64.4
	10d-16d	50	0	28.8	15.5	5.8	6.4	72.3	62.7
	17d-23d	51	0	26.9	15.3	3.2	6.2	72.3	56.1
	24d-31d	52	0	29	15.1	8	6.3	72.7	53.8
		Annual	829.2	29.9	14.5	6.9	5.3	79.4	52
