# Supplementary material for: The global invasion risk of rice yellow stem borer Scirpophaga incertulas Walker (Lepidoptera:Crambidae) under current and future climate scenarios
Source: PLoS One. 2025 Mar 5;20(3):e0310234. doi: 10.1371/journal.pone.0310234 (PMC11882091; doi:10.1371/journal.pone.0310234)
Supplement: S1 File — (ZIP) [file pone.0310234.s002.zip › weather data/Rangareddy weather data.xlsx]

## Sheet: Sheet1
Rangareddy
Year	Week	MAXT(C)	MINT(C)	RH1(%)	RH2(%)	WS(KMPH)	RF(MM)	SS(HR)
2018
Jan 01-07	1	30.9	16.9	85	30	4	0	9
Jan 08-14	2	31.5	17.7	81	35	5.6	0	9
Jan 15-21	3	31.6	15.8	82	30	4.8	0	9.1
Jan 22-28	4	31.2	16.1	78	32	4.4	0	8.8
Jan29- Feb 04	5	31.8	14.3	73	45	6.2	0	9.9
Feb 05-11	6	32.7	19.4	73	32	5.8	0	7.6
Feb12-18	7	32.9	19.2	82	28	6.9	0	7.7
Feb19-25	8	34.7	17.9	73	20	7.1	0	10.3
Feb26-Mar04	9	35.9	16	61	16	6.4	0	10.8
Mar 05-11	10	37.4	16.7	55	13	7.2	0	10
Mar 12-18	11	36.1	22.5	76	34	8.2	0	6.3
Mar 19-25	12	38.1	23.5	72	35	6.9	0	9.1
Mar26- Apr 01	13	38.5	24.6	79	28	6.8	0	6.8
Apr 02-08	14	38.8	24.8	70	38	7.2	0	8.3
Apr 09- 15	15	38.3	25	80	32	8.4	0	10.6
Apr 16- 22	16	40.1	27.3	60	25	8.1	0	9.9
Apr 23-29	17	40.1	26.8	67	28	9	8.2	10.4
Apr30-may6	18	39.9	27.5	69	25	9.8	4.6	9.5
May 7-13	19	39.2	27.3	63	34	8.1	29.2	9.4
May14-20	20	38.2	26.7	68	30	8.5	0	7.4
May21-27	21	38.4	26.8	67	32	7.9	0	7.4
May28-Jun3	22	36.3	26.9	73	36	9.4	11.2	7.4
Jun 4-10	23	35.1	25.3	78	47	13.2	24.6	6.6
Jun 11-17	24	36.4	25.6	77	39	18.4	1.2	7.5
Jun 18-24	25	35.4	24.9	73	40	15.8	0	7.4
Jun 25- July 01	26	35.8	24.7	75	44	15.3	1.5	5.3
July 02- 08	27	34.5	25	76	39	16.9	4.7	3.5
July 09-15	28	33.8	24.7	78	47	19.8	8.1	2.5
July 16- 22	29	33.3	25.3	76	45	22.5	0	3.6
July 23- 29	30	33.7	25.1	72	46	18.6	0	4.1
July 30- Aug 05	31	34.8	24.7	77	39	19.6	4.2	4.9
Aug 06-12	32	33.5	24.1	77	51	20.4	11.3	3.4		2018	Week	MAXT(C)	MINT(C)	RH1(%)	RH2(%)	WS(KMPH)	RF(MM)	SS(HR)
Aug 13-19	33	30.9	23.9	83	58	19.3	25.5	2.2		Aug 13-19	33	30.9	23.9	83	58	19.3	25.5	2.2
Aug 20-26	34	33.2	24.3	75	45	20	0	5.7		Aug 20-26	34	33.2	24.3	75	45	20	0	5.7
Aug 27-Sept 02	35	34.1	24.1	78	40	16.7	4.6	6.1			35	34.1	24.1	78	40	16.7	4.6	6.1
Sep 03- 09	36	34.6	23.9	77	40	15.2	0	7.5			36	34.6	23.9	77	40	15.2	0	7.5
Sep10-16	37	34.7	24.8	79	43	7.1	23	7.8			37	34.7	24.8	79	43	7.1	23	7.8
Sep 17- 23	38	31.4	25.1	85	55	9.5	143.8	4.8			38	31.4	25.1	85	55	9.5	143.8	4.8
Sep 24-30	39	33.5	26.2	84	53	5.5	11.2	8.5			39	33.5	26.2	84	53	5.5	11.2	8.5
Oct01-07	40	33.7	25.3	85	46	7.1	1	9.3			40	33.7	25.3	85	46	7.1	1	9.3
Oct 08 -14	41	35.2	23.5	79	34	5.8	0	8.6			41	35.2	23.5	79	34	5.8	0	8.6
Oct 15-21	42	33.2	22.2	85	47	5.5	1	7.4			42	33.2	22.2	85	47	5.5	1	7.4
Oct 22-28	43	34.2	19.7	83	35	5.9	0	9.7			43	34.2	19.7	83	35	5.9	0	9.7
Oct 29-Nov 04	44	33.1	20.6	76	43	6.3	0	8.6			44	33.1	20.6	76	43	6.3	0	8.6
Nov 05-11	45	33.4	20.5	82	35	6.4	0	9.8
Nov 12-18	46	32.5	19.7	74	48	5.2	2.4	8.4
Nov 19-25	47	31.1	21.1	85	56	6.9	0	6.7
Nov 26-Dec 02	48	30.4	18.3	90	46	5.8	0	7.2			33	33	24.2	79	55	14.7	24.6	3.7
Dec 03-09	49	30.7	20.9	87	53	7	0	6.8		2019	34	32.8	23.8	81	48	12.7	58.2	4.3
Dec 10-16	50	31.1	19.6	88	47	6.2	0	6.7			35	33.6	24.2	78	38	14.8	0.6	4.6
Dec 17-23	51	29.2	17.8	85	48	6	0	5.9			36	33.5	24.9	75	46	18.7	0	3.5
Dec 24-31	52	31	19.2	84	41	6.2	0	7.7			37	35.4	24.2	80	39	15	7.5	6.8
2019											38	29.5	23.3	94	65	5.7	159	3.2
Jan 01-07	1	30.3	14.2	85	36	5.8	0	9.2			39	32	23	93	57	5.4	100.4	7.4
Jan 08-14	2	30.4	15.3	78	34	5.2	0	8.9			40	32.7	22.4	92	55	5.1	107.9	7.8
Jan 15-21	3	31.1	15.5	82	28	6	0	8.8			41	32.3	23.3	93	57	3.4	24	8
Jan 22-28	4	32	19.6	83	51	7.3	4.2	7.9			42	31.2	23.5	91	63	6	4.4	7.1
Jan29- Feb 04	5	28.5	17.3	86	41	6.1	5.6	7.1			43	31.1	22.4	93	57	5.3	36.8	5.6
Feb 05-11	6	33.3	20.9	71	36	7.5	0	8			44	30.5	22.5	94	55	5.3	4	7
Feb12-18	7	34.2	20.4	77	33	8	0	8.5
Feb19-25	8	36.4	20.2	70	33	7.3	0	9.8
Feb26-Mar04	9	37.2	22.3	57	30	6.2	0	9.2			33	30.1	22.9	85	61	11.1	3.4	1.2
Mar 05-11	10	39.1	23.3	64	25	5.5	0	9		2020	34	32.8	23.2	88	51	9.8	1.4	4.4
Mar 12-18	11	38.8	22.5	58	28	7.6	0	9.4			35	34.5	23	87	49	8.5	28	6.1
Mar 19-25	12	38.9	25.5	67	28	7.5	0	8.4			36	33	23.1	92	55	4.5	18.2	7.6
Mar26- Apr 01	13	39.8	24.7	57	22	6.7	0	9.2			37	30.9	22	92	64	8	84	2.9
Apr 02-08	14	40.2	26.1	61	18	6.7	0	9.1			38	30.2	22.2	86	65	8.8	26.6	3.2
Apr 09- 15	15	40.7	26.5	53	19	7.6	0.5	9			39	30.4	21.6	92	69	5.6	73.4	5.2
Apr 16- 22	16	40.2	26.6	65	23	8.8	11	9.8			40	31	22	90	61	6.2	54.4	4.3
Apr 23-29	17	40.5	27	58	19	7.8	0	8.8			41	31.4	21.9	93	61	3.4	24	3.9
Apr30-may6	18	38.4	25.6	67	20	11.2	35.2	5.9			42	31.1	21.5	94	58	3.7	25.4	5.2
May 7-13	19	40.9	27.5	63	25	11.6	2.8	8.6			43	31.5	20.9	94	49	1.9	1.4	6.3
May14-20	20	41.3	28.4	63	22	8.9	0.5	8.8			44	32	20.2	90	44	1.6	0.6	6.6
May21-27	21	41.3	27.1	64	26	9.7	1.2	8.5
May28-Jun3	22	39.5	25.8	72	33	10.8	85.2	8
Jun 4-10	23	37.7	26.3	73	34	9	13.2	7.8
Jun 11-17	24	37.1	25.5	75	34	14.4	0	8.4
Jun 18-24	25	37.1	25.6	71	36	15.4	0	6.5			33	32	22.6	81	48	12.8	8	2.1
Jun 25- July 01	26	35.4	24.8	74	41	17.9	4.1	5.5			34	33.2	22.1	88	52	8.2	93.2	6
July 02- 08	27	35.7	25.4	73	40	19.3	1.5	4			35	31.4	22.7	83	59	9.3	3.2	3.3
July 09-15	28	35.7	24.9	74	38	18.1	3.6	7.1		2021	36	30.9	21.9	85	56	11.3	51.6	2.4
July 16- 22	29	34.8	24.9	72	48	12.5	8.2	4.6			37	33	22.7	81	46	12.9	0.4	4.8
July 23- 29	30	33	24.4	75	46	17.1	0	2.2			38	33.7	22.8	81	47	7.7	0	6.7
July 30- Aug 05	31	33.1	24.3	71	45	19.3	2	1.9			39	32.6	22.6	82	48	8.9	19	4.6
Aug 06-12	32	33	24.7	71	47	22.4	0	2.1			40	33.3	19.5	92	55	4.6	31.8	7.1
Aug 13-19	33	33	24.2	79	55	14.7	24.6	3.7			41	31.6	20.7	93	60	4.8	27.4	4.7
Aug 20-26	34	32.8	23.8	81	48	12.7	58.2	4.3			42	34.1	18.8	89	46	4.6	3	6.5
Aug 27-Sept 02	35	33.6	24.2	78	38	14.8	0.6	4.6			43	32.2	18.9	92	49	3.2	30.2	6.2
Sep 03- 09	36	33.5	24.9	75	46	18.7	0	3.5			44	28.7	21.7	95	75	3.3	27.4	3.5
Sep10-16	37	35.4	24.2	80	39	15	7.5	6.8
Sep 17- 23	38	29.5	23.3	94	65	5.7	159	3.2
Sep 24-30	39	32	23	93	57	5.4	100.4	7.4
Oct01-07	40	32.7	22.4	92	55	5.1	107.9	7.8
Oct 08 -14	41	32.3	23.3	93	57	3.4	24	8
Oct 15-21	42	31.2	23.5	91	63	6	4.4	7.1
Oct 22-28	43	31.1	22.4	93	57	5.3	36.8	5.6			33	33.8	23	79	46	12.7	0	5.9
Oct 29-Nov 04	44	30.5	22.5	94	55	5.3	4	7		2022	34	34.5	22.8	80	47	12.8	99	7.1
Nov 05-11	45	32.7	21.1	92	45	2.8	0	7.7			35	32.9	22.1	90	57	5.7	84.6	6.4
Nov 12-18	46	30.7	20.1	94	53	4.7	0	7.1			36	32.9	22.1	89	61	4.6	97.8	7.1
Nov 19-25	47	30.4	19.5	95	51	5	0	6.9			37	32.1	22	85	57	10.6	3	5
Nov 26-Dec 02	48	29.5	20.8	94	62	6.9	45.4	6.1			38	32.7	21.4	82	45	10.5	0	6.7
Dec 03-09	49	27.3	19.3	96	60	5.1	0.4	3.6			39	32.7	22.2	83	59	7.5	10	4.9
Dec 10-16	50	29.5	18.3	94	49	5.4	0	8.3			40	30.6	21.1	80	60	7	64.2	1.8
Dec 17-23	51	29	18.2	95	48	5.4	0	6.8			41	31.2	21.2	89	64	4	68.4	5.2
Dec 24-31	52	29.6	18.9	92	48	6	0	7.3			42	33.1	22.2	86	53	3.6	4	8.1
2020											43	32.3	17	87	43	3.7	0	8.9
Jan 01-07	1	31.1	21.3	92	52	6.1	0	6.4			44	30	19.8	86	60	3.2	9.4	4.3
Jan 08-14	2	30.6	17.5	94	37	5.6	0	7.3
Jan 15-21	3	31.5	17.7	90	35	6.4	0	9.1
Jan 22-28	4	32.1	17.3	86	31	6.1	0	9.4
Jan29- Feb 04	5	33.6	19.5	84	30	5.9	0	8.3
Feb 05-11	6	32.9	20.1	74	34	6.8	0	8.4			33	34.5	22.6	76	49	11.7	0	6.7
Feb12-18	7	33.3	17.7	77	26	5.9	0	9.4		2023	34	35.3	23.1	76	41	11.7	0	6.6
Feb19-25	8	33.3	18.6	83	26	7.2	0	9.6			35	36.1	23.4	73	41	9.3	0.2	7.7
Feb26-Mar04	9	34.2	22.2	76	31	6.6	0	8.5			36	32.1	21.5	85	56	11.4	74.4	3.3
Mar 05-11	10	35.5	23.8	76	35	6.5	0	7.5			37	33.7	22.5	83	49	12.1	10.4	6
Mar 12-18	11	36.7	23.1	75	24	7.3	0	9.7			38	33.9	22.4	83	51	9.5	6.6	6.4
Mar 19-25	12	38	24.2	72	22	6.3	0	9.9			39	33.7	21.3	86	54	6.3	86.2	6.2
Mar26- Apr 01	13	38.9	21.7	64	24	7.8	0	10.9			40	33.3	22.2	80	52	6.7	1	5.7
Apr 02-08	14	39.7	24.5	66	27	7.1	8	8.9			41	35.5	21	84	43	3.5	0	8.1
Apr 09- 15	15	38.5	23.1	70	26	6.8	0	9.7			42	35.1	20.5	85	42	3.9	0	8.6
Apr 16- 22	16	39.5	25.7	56	21	6.7	0	9.1			43	35	17.7	82	47	3.6	0	8.9
Apr 23-29	17	40.1	26.1	63	26	8.8	22.2	9.2			44	33.6	21.4	88	47	4.8	0	6.3
Apr30-may6	18	38.7	27.1	58	26	6.1	3.4	7.8
May 7-13	19	39.8	27.1	62	31	7.3	0	8.6
May14-20	20	39	26.3	67	33	9.9	9.6	7.2
May21-27	21	40.9	27.3	64	29	11.5	0	9.5
May28-Jun3	22	38.5	25.3	72	36	9.5	18.8	7.8
Jun 4-10	23	36.4	25.8	69	34	15.1	0	7.5
Jun 11-17	24	34.3	24.6	75	42	16.5	12	3.3
Jun 18-24	25	36	25	74	39	15.3	4	4.7
Jun 25- July 01	26	34.9	24.2	79	47	8.1	65.4	5.9
July 02- 08	27	34.4	24.3	76	43	15	2	4.7
July 09-15	28	32.9	23.7	81	54	10.2	34.2	4.4
July 16- 22	29	32.3	23	90	57	6.6	60.4	5.7
July 23- 29	30	31.8	22.8	95	68	7	43.2	5.9
July 30- Aug 05	31	32.2	23.2	87	61	10.1	23.2	5.7
Aug 06-12	32	31.2	23.4	82	57	12.5	24.8	2.7
Aug 13-19	33	30.1	22.9	85	61	11.1	3.4	1.2
Aug 20-26	34	32.8	23.2	88	51	9.8	1.4	4.4
Aug 27-Sept 02	35	34.5	23	87	49	8.5	28	6.1
Sep 03- 09	36	33	23.1	92	55	4.5	18.2	7.6
Sep10-16	37	30.9	22	92	64	8	84	2.9
Sep 17- 23	38	30.2	22.2	86	65	8.8	26.6	3.2
Sep 24-30	39	30.4	21.6	92	69	5.6	73.4	5.2
Oct01-07	40	31	22	90	61	6.2	54.4	4.3
Oct 08 -14	41	31.4	21.9	93	61	3.4	24	3.9
Oct 15-21	42	31.1	21.5	94	58	3.7	25.4	5.2
Oct 22-28	43	31.5	20.9	94	49	1.9	1.4	6.3
Oct 29-Nov 04	44	32	20.2	90	44	1.6	0.6	6.6
Nov 05-11	45	31.9	17.9	91	43	2.9	0	7.1
Nov 12-18	46	29.6	20.5	95	62	4.9	10	4.7
Nov 19-25	47	30.9	17	93	41	2.9	0	7.3
Nov 26-Dec 02	48	26.2	18.6	96	69	3.6	32	3.4
Dec 03-09	49	28	19.6	92	63	3.2	28.8	4.4
Dec 10-16	50	29	15.1	96	44	2.1	0	8.3
Dec 17-23	51	28.3	15.9	96	46	2.3	0	5.9
Dec 24-31	52	28.9	15.1	94	46	1.9	0	7.9
2021
Jan 01-07	1	27.4	18.3	93	63	2.5	35	3.8
Jan 08-14	2	28.1	17.7	95	54	1.8	7	4.2
Jan 15-21	3	29.9	15.5	95	39	2.5	0	8.2
Jan 22-28	4	31.5	14.7	90	31	1.4	0	9.1
Jan29- Feb 04	5	31	15.9	92	31	3.1	0	5.6
Feb 05-11	6	30.7	13.9	85	29	3.1	0	9.2
Feb12-18	7	32.1	14.2	83	23	3.3	0	9.4
Feb19-25	8	30.3	18	86	41	3.6	4.6	6.8
Feb26-Mar04	9	36.5	17.6	66	25	3.6	0	9.1
Mar 05-11	10	36.1	17.1	75	16	5.5	0	9.8
Mar 12-18	11	36.5	18.7	71	16	5.9	0	9.8
Mar 19-25	12	37.1	20	70	19	5.7	0	8.9
Mar26- Apr 01	13	39.1	22.6	72	19	5.9	0	8.8
Apr 02-08	14	39.7	22.9	68	22	6.6	0	9.3
Apr 09- 15	15	37.7	23.2	73	28	6.9	8	8.9
Apr 16- 22	16	37.9	25.5	68	30	6.9	0	8.9
Apr 23-29	17	38.7	24.7	65	29	5.9	0	8.1
Apr30-may6	18	38.5	25.2	67	28	7.8	0	9.1
May 7-13	19	38.3	25.8	69	34	7.8	3.4	8.3
May14-20	20	37.2	24.8	68	34	10.6	0.4	8.1
May21-27	21	35.9	22.9	78	38	13	40.8	6.4
May28-Jun3	22	35.8	24.4	77	39	12.3	9.6	9.6
Jun 4-10	23	33.2	22.1	86	43	9.8	194.4	7.9
Jun 11-17	24	33.9	24	73	43	19.4	0	4.1
Jun 18-24	25	34.4	23.7	77	45	16.1	1.8	5.8
Jun 25- July 01	26	34.1	23.5	80	49	11.9	12.6	4.2
July 02- 08	27	33.7	22.7	83	50	9.1	40	5.1
July 09-15	28	31.3	22.9	83	58	13	18	2.2
July 16- 22	29	31.6	22.8	82	58	15.5	33.2	3.6
July 23- 29	30	33.2	22.9	80	45	17.6	6	6.1
July 30- Aug 05	31	33.4	22.9	78	44	18	2.6	5.7
Aug 06-12	32	34.3	23.3	80	44	11.9	10.6	6.3
Aug 13-19	33	32	22.6	81	48	12.8	8	2.1
Aug 20-26	34	33.2	22.1	88	52	8.2	93.2	6
Aug 27-Sept 02	35	31.4	22.7	83	59	9.3	3.2	3.3
Sep 03- 09	36	30.9	21.9	85	56	11.3	51.6	2.4
Sep10-16	37	33	22.7	81	46	12.9	0.4	4.8
Sep 17- 23	38	33.7	22.8	81	47	7.7	0	6.7
Sep 24-30	39	32.6	22.6	82	48	8.9	19	4.6
Oct01-07	40	33.3	19.5	92	55	4.6	31.8	7.1
Oct 08 -14	41	31.6	20.7	93	60	4.8	27.4	4.7
Oct 15-21	42	34.1	18.8	89	46	4.6	3	6.5
Oct 22-28	43	32.2	18.9	92	49	3.2	30.2	6.2
Oct 29-Nov 04	44	28.7	21.7	95	75	3.3	27.4	3.5
Nov 05-11	45	28.1	21.2	94	62	3.2	0	3.1
Nov 12-18	46	27.8	22.3	95	77	5.3	47	3.1
Nov 19-25	47	28.6	22	95	70	4.7	153.2	3.7
Nov 26-Dec 02	48	28.4	21.1	94	67	5.3	4.2	4.1
Dec 03-09	49	30.7	20.1	94	59	3.1	0	5.8
Dec 10-16	50	28.7	19.5	95	54	4.9	3.8	4.4
Dec 17-23	51	28.9	14.4	94	42	3.3	0	8
Dec 24-31	52	30.6	15.3	93	42	4.2	0	8.4
2022
Jan 01-07	1	28.5	16.7	93	46	5	0	6.4
Jan 08-14	2	31.7	19.1	91	43	5.4	0	7
Jan 15-21	3	31	17.1	89	37	4.5	0	8.3
Jan 22-28	4	31.7	17.3	88	41	4.8	0	7
Jan29- Feb 04	5	32.2	17.2	86	34	4.4	0	8.5
Feb 05-11	6	32.4	17.8	87	48	5.8	0	8
Feb12-18	7	31.9	17.5	90	44	6	0	8.5
Feb19-25	8	34.2	18.4	82	23	6.3	0	9.1
Feb26-Mar04	9	34.3	17.1	85	23	6.6	0	9.7
Mar 05-11	10	35.4	18.5	79	26	6.5	0	9
Mar 12-18	11	37.9	19.8	65	22	5.1	0	8.7
Mar 19-25	12	38.2	24.4	73	35	7.2	0	5.3
Mar26- Apr 01	13	39.5	25.7	73	31	5.9	0	7.9
Apr 02-08	14	39.9	25.2	77	30	6.4	0	7.9
Apr 09- 15	15	38.7	25.2	73	31	6.6	0	6.2
Apr 16- 22	16	39.1	25.7	67	32	6.8	4	6.6
Apr 23-29	17	40.8	25.8	62	24	6.5	0	8.7
Apr30-may6	18	40.5	26.7	65	33	9.6	0	8.7
May 7-13	19	36.3	24.5	73	48	11.6	39.4	3.9
May14-20	20	35.3	24.1	79	53	9	16	4.6
May21-27	21	34.9	24.7	79	40	13.7	0	7.1
May28-Jun3	22	37.6	24.5	78	39	12.7	11.6	7.6
Jun 4-10	23	36.2	24.7	76	42	11.9	20	7.4
Jun 11-17	24	36.1	23.8	81	46	10.8	59.8	6.4
Jun 18-24	25	33.4	23.1	84	52	9.1	36	6.6
Jun 25- July 01	26	34.8	23.5	80	45	13.7	8.6	4.8
July 02- 08	27	33.2	23.3	82	60	14.3	26	2.7
July 09-15	28	31.2	23.4	79	54	20.2	0.4	1.2
July 16- 22	29	34.7	23.7	79	51	14.7	0	5.2
July 23- 29	30	32.4	23.1	84	55	9.1	28.6	3
July 30- Aug 05	31	33.3	22.5	90	61	7	78.2	6.3
Aug 06-12	32	31.8	23	77	56	16.3	0	3.9
Aug 13-19	33	33.8	23	79	46	12.7	0	5.9
Aug 20-26	34	34.5	22.8	80	47	12.8	99	7.1
Aug 27-Sept 02	35	32.9	22.1	90	57	5.7	84.6	6.4
Sep 03- 09	36	32.9	22.1	89	61	4.6	97.8	7.1
Sep10-16	37	32.1	22	85	57	10.6	3	5
Sep 17- 23	38	32.7	21.4	82	45	10.5	0	6.7
Sep 24-30	39	32.7	22.2	83	59	7.5	10	4.9
Oct01-07	40	30.6	21.1	80	60	7	64.2	1.8
Oct 08 -14	41	31.2	21.2	89	64	4	68.4	5.2
Oct 15-21	42	33.1	22.2	86	53	3.6	4	8.1
Oct 22-28	43	32.3	17	87	43	3.7	0	8.9
Oct 29-Nov 04	44	30	19.8	86	60	3.2	9.4	4.3
Nov 05-11	45	31.5	18	90	49	3.8	0	7.6
Nov 12-18	46	30.1	18.7	88	54	4.1	2	3.8
Nov 19-25	47	29.1	17.4	88	51	3.6	2.8	2.4
Nov 26-Dec 02	48	31.7	18.6	90	49	3.4	0	7.2
Dec 03-09	49	31.8	18.1	90	43	4.2	0	7
Dec 10-16	50	27.4	17.9	92	66	5.7	44	2.3
Dec 17-23	51	30.3	15.5	93	42	3.6	0	8.5
Dec 24-31	52	31.4	17.6	90	45	4	0.6	7.7
2023
Jan 01-07	1	31.3	16.2	90	41	4.6	0	8.5
Jan 08-14	2	30.7	12.4	88	26	3.8	0	8.3
Jan 15-21	3	31.9	13.1	91	32	4.6	0	9.2
Jan 22-28	4	31.6	15.4	89	35	6.3	0	7.9
Jan29- Feb 04	5	32.1	16.5	85	35	5.4	0	7.7
Feb 05-11	6	34.4	16.6	76	34	4.6	0	8.4
Feb12-18	7	35.4	15.4	70	19	4.6	0	9.5
Feb19-25	8	35.5	15.8	70	21	5.2	0	9.6
Feb26-Mar04	9	35.5	15.7	71	19	6.6	0	9.3
Mar 05-11	10	35.3	15.8	74	19	6	0	7.9
Mar 12-18	11	36.2	20.1	80	30	6.1	8.2	7.7
Mar 19-25	12	35.7	20.6	68	30	5.8	0.4	8
Mar26- Apr 01	13	38.7	22.9	53	23	6.5	0	8.6
Apr 02-08	14	39.4	23.6	60	23	6	0	9.5
Apr 09- 15	15	39.7	21.5	59	21	6.5	0	9.8
Apr 16- 22	16	40.7	21.7	50	20	6.2	6.4	9.1
Apr 23-29	17	38.8	24.4	64	28	7.6	17.6	8.8
Apr30-may6	18	35.1	22.6	74	40	6.6	44.2	6.2
May 7-13	19	37.3	24	67	39	6.7	29.6	7.8
May14-20	20	40.2	25.1	61	25	9.9	0	9.5
May21-27	21	39.1	24.1	67	28	9.2	22	9.2
May28-Jun3	22	39.5	25.3	65	29	9.9	1.2	7.9
Jun 4-10	23	38	24.5	70	36	12.6	60	6.8
Jun 11-17	24	38.1	24.5	70	33	15.5	0	9.9
Jun 18-24	25	36.3	24.5	68	41	12.6	13.4	2.9
Jun 25- July 01	26	34.9	23	76	44	15.8	28.4	6.4
July 02- 08	27	34	23	76	49	16.1	27.6	3.8
July 09-15	28	34.7	23.2	77	46	14.8	0	3.9
July 16- 22	29	32.9	22.5	81	58	17.6	27.6	1.3
July 23- 29	30	30.4	21.5	84	67	16.8	42.4	1.7
July 30- Aug 05	31	33.8	22.7	77	47	18	0	5.7
Aug 06-12	32	35	22.6	76	44	12.2	34	7.5
Aug 13-19	33	34.5	22.6	76	49	11.7	0	6.7
Aug 20-26	34	35.3	23.1	76	41	11.7	0	6.6
Aug 27-Sept 02	35	36.1	23.4	73	41	9.3	0.2	7.7
Sep 03- 09	36	32.1	21.5	85	56	11.4	74.4	3.3
Sep10-16	37	33.7	22.5	83	49	12.1	10.4	6
Sep 17- 23	38	33.9	22.4	83	51	9.5	6.6	6.4
Sep 24-30	39	33.7	21.3	86	54	6.3	86.2	6.2
Oct01-07	40	33.3	22.2	80	52	6.7	1	5.7
Oct 08 -14	41	35.5	21	84	43	3.5	0	8.1
Oct 15-21	42	35.1	20.5	85	42	3.9	0	8.6
Oct 22-28	43	35	17.7	82	47	3.6	0	8.9
Oct 29-Nov 04	44	33.6	21.4	88	47	4.8	0	6.3
Nov 05-11	45	33.3	20.8	89	44	5.1	5.6	5.8
Nov 12-18	46	32.7	18.4	87	42	4.2	0	5.8
Nov 19-25	47	31.8	20.1	87	53	5.5	0	4.9
Nov 26-Dec 02	48	31.6	19.5	90	56	5.4	0	4.7
Dec 03-09	49	30.6	20.5	79	61	5.6	24	2.6
Dec 10-16	50	29.8	17.4	88	50	4.4	0	5.9
Dec 17-23	51	29.9	16.7	85	48	4.9	0	3.7
Dec 24-31	52	31.1	15.4	87	38	5.2	0	8.2

## Sheet: Sheet2
	2018	Week	MAXT(C)	MINT(C)	RH1(%)	RH2(%)	WS(KMPH)	RF(MM)	SS(HR)
		35	34.1	24.1	78	40	16.7	4.6	6.1
		36	34.6	23.9	77	40	15.2	0	7.5
		37	34.7	24.8	79	43	7.1	23	7.8
		38	31.4	25.1	85	55	9.5	143.8	4.8
		39	33.5	26.2	84	53	5.5	11.2	8.5
		40	33.7	25.3	85	46	7.1	1	9.3
		41	35.2	23.5	79	34	5.8	0	8.6
		42	33.2	22.2	85	47	5.5	1	7.4
		43	34.2	19.7	83	35	5.9	0	9.7
		44	33.1	20.6	76	43	6.3	0	8.6
		45	33.4	20.5	82	35	6.4	0	9.8
		46	32.5	19.7	74	48	5.2	2.4	8.4
	2019
		35	33.6	24.2	78	38	0.6	4.6
		36	33.5	24.9	75	46	0	3.5
		37	35.4	24.2	80	39	7.5	6.8
		38	29.5	23.3	94	65	159	3.2
		39	32	23	93	57	100.4	7.4
		40	32.7	22.4	92	55	107.9	7.8
		41	32.3	23.3	93	57	24	8
		42	31.2	23.5	91	63	4.4	7.1
		43	31.1	22.4	93	57	36.8	5.6
		44	30.5	22.5	94	55	4	7
		0	0	0	0	0	0	0
		0	0	0	0	0	0	0
	2020
		35	34.5	23	87	49	28	6.1
		36	33	23.1	92	55	18.2	7.6
		37	30.9	22	92	64	84	2.9
		38	30.2	22.2	86	65	26.6	3.2
		39	30.4	21.6	92	69	73.4	5.2
		40	31	22	90	61	54.4	4.3
		41	31.4	21.9	93	61	24	3.9
		42	31.1	21.5	94	58	25.4	5.2
		43	31.5	20.9	94	49	1.4	6.3
		44	32	20.2	90	44	0.6	6.6
		0	0	0	0	0	0	0
		0	0	0	0	0	0	0
		35	31.4	22.7	83	59	3.2	3.3
	2021	36	30.9	21.9	85	56	51.6	2.4
		37	33	22.7	81	46	0.4	4.8
		38	33.7	22.8	81	47	0	6.7
		39	32.6	22.6	82	48	19	4.6
		40	33.3	19.5	92	55	31.8	7.1
		41	31.6	20.7	93	60	27.4	4.7
		42	34.1	18.8	89	46	3	6.5
		43	32.2	18.9	92	49	30.2	6.2
		44	28.7	21.7	95	75	27.4	3.5
		0	0	0	0	0	0	0
		0	0	0	0	0	0	0
	2022
		35	32.9	22.1	90	57	84.6	6.4
		36	32.9	22.1	89	61	97.8	7.1
		37	32.1	22	85	57	3	5
		38	32.7	21.4	82	45	0	6.7
		39	32.7	22.2	83	59	10	4.9
		40	30.6	21.1	80	60	64.2	1.8
		41	31.2	21.2	89	64	68.4	5.2
		42	33.1	22.2	86	53	4	8.1
		43	32.3	17	87	43	0	8.9
		44	30	19.8	86	60	9.4	4.3
		0	0	0	0	0	0	0
		0	0	0	0	0	0	0
	2023
		35	36.1	23.4	73	41	0.2	7.7
		36	32.1	21.5	85	56	74.4	3.3
		37	33.7	22.5	83	49	10.4	6
		38	33.9	22.4	83	51	6.6	6.4
		39	33.7	21.3	86	54	86.2	6.2
		40	33.3	22.2	80	52	1	5.7
		41	35.5	21	84	43	0	8.1
		42	35.1	20.5	85	42	0	8.6
		43	35	17.7	82	47	0	8.9
		44	33.6	21.4	88	47	0	6.3
		0	0	0	0	0	0	0
		0	0	0	0	0	0	0
