# Supplementary material for: The global invasion risk of rice yellow stem borer Scirpophaga incertulas Walker (Lepidoptera:Crambidae) under current and future climate scenarios
Source: PLoS One. 2025 Mar 5;20(3):e0310234. doi: 10.1371/journal.pone.0310234 (PMC11882091; doi:10.1371/journal.pone.0310234)
Supplement: S1 File — (ZIP) [file pone.0310234.s002.zip › % incidence YSB.xlsx]

## Sheet: Sheet1
				R1	R2	R3	2018		R1	R2	R3	2019		R1	R2	R3	2020		R1	R2	R3	2021		R1	R2	R3	2022		Overall Mean
	Gurugram	Pataudi		12	16	18	15		10	12	14	12		20	15	20	18.3333		17	19	21	19		15	17	19	17
		Dadawas		10	16	22	16	15.3333	10	14	18	14	13	12	18	15	15	16.4444	16	17	18	17	17.6667	18	20	22	20	18.3333	16.1556
		Mouzabad		13	15	17	15		11	13	15	13		14	16	18	16		17	18	16	17		16	18	20	18
	West Bengal	Mohanpur		8	10	12	10		14	12	10	12		12	13	14	13		12	14	16	14		15	16	17	16
		Purba Medinapur		10	12	14	12		15	13	11	13		16	14	12	14		8	10	12	10		17	15	16	16		13
		Bankura		15	16	17	16		11	13	15	13		8	10	12	10		10	12	14	12		16	12	14	14
		Jhargam		12	14	16	14		10	8	12	10		12	14	10	12		15	16	17	16		11	13	15	13
		Purulia		11	13	15	13		17	16	15	16		12	10	8	10		14	12	16	14					12
		Hoogly		10	12	14	12		15	16	17	16		12	14	16	14		12	10	8	10		15	13	11	13
	Uttar Pradesh	Hapur		12	10	8	10		14	12	10	12		11	12.5	14	12.5		12	13	14	13		13	12	13.7	12.9		12.08
		Lucknow		10	12	14	12		12.5	11	14	12.5		8	12	10	10		12	13	13.7	12.9		12	13	14	13
	Chhattisgarh	Raipur		10	8	9	9		9	10	11	10		9	8	11.5	9.5		11.1	9.8	8.5	9.8		9.8	10.1	10.25	10.05
		Balod		8	10	12	10		8	9	10	9		9.2	10.5	9.7	9.8		9	8	11.5	9.5		10.25	9.8	10.1	10.05
		Balrampur		8	9	11.5	9.5		9	10	11	10		8	9	10	9		9.8	10.1	10.25	10.05		9.2	10.5	9.7	9.8
		Bastar		8.5	9.8	11.1	9.8		8	9	11.5	9.5		9	10	11	10		8	9	10	9		9.8	10.1	10.25	10.05
		Bemetara		9.8	10.1	10.25	10.05		9.2	10.5	9.7	9.8		8	9	11.5	9.5		11	10	9	10		8	9	10	9
		Bilaspur		7	9	11	9		9.9	10.2	10.05	10.05		9.2	10.5	9.7	9.8		8	9	11.5	9.5		9	10	11	10
		Dantewada		12	10	8	10		7	9	11	9		8	9	11.5	9.5		9.8	10.1	10.25	10.05		9.2	10.5	9.7	9.8
		Dhamtari		8	9.5	11	9.5		11	10	9	10		8	9	10	9		9.2	10.5	9.7	9.8		9.8	10.1	10.25	10.05
		Durg		9.2	10.5	9.7	9.8		9.9	10.2	10.05	10.05		8	9	11.5	9.5		10	11	9	10		8	9	10	9
		Gariyaband		9.9	10.2	10.05	10.05		9.2	10.5	9.7	9.8		8	9	11.5	9.5		9	10	11	10		8	9	10	9
		Jashpur		9	10	11	10		7	9	11	9		9.2	10.5	9.7	9.8		8	9	11.5	9.5		9.8	10.1	10.25	10.05
	Assam	Majuli		8	10	12	10		14	12	10	12		10	11.5	13	11.5		12	12.8	13.6	12.8		12	12.3	12.6	12.3		11.7
		Dhemaji		8	10	12	10		10	11.5	13	11.5		14	12	10	12		12	12.3	12.6	12.3		12	12.8	13.6	12.8
		Jorhat		14	12	10	12		8	10	12	10		12	12.8	13.6	12.8		10	11.5	13	11.5		12	12.3	12.6	12.3
		Dibrugarh		12	12.3	12.6	12.3		12	12.8	13.6	12.8		10	11.5	13	11.5		14	12	10	12		9	10	11	10
		Golaghat		8	10	12	10		14	12	10	12		10	11.5	13	11.5		12	12.8	13.6	12.8		12	12.3	12.6	12.3
		Sibsagar		14	12	10	12		8	10	12	10		12	12.8	13.6	12.8		10	11.5	13	11.5		12	12.3	12.6	12.3
	Maharashtra	Dapoli		7	8.5	10	8.5		8	9.2	10.4	9.2		7	8.3	9.6	8.3		8	8.9	9.8	8.9		8	9	10	9
		Palghar		8	9.2	10.4	9.2		7	8.5	10	8.5		8	9	10	9		7	8.3	9.6	8.3		8	8.9	9.8	8.9
		Thane		7	8.3	9.6	8.3		7	8.5	10	8.5		8	9.2	10.4	9.2		8	8.9	9.8	8.9		8	9	10	9		8.77
		Raigad		8	8.9	9.8	8.9		8	9	10	9		7.5	8.3	9.1	8.3		8	9.2	10.4	9.2		7	8.5	10	8.5
		Ratnagiri		8	9	10	9		8	8.9	9.8	8.9		7.5	8.3	9.1	8.3		8	9.2	10.4	9.2		7	8.5	10	8.5
		Sindhudurg		8.5	9.2	9.9	9.2		7.5	8.5	9.5	8.5		7.5	8.3	9.1	8.3		8	9	10	9		8	8.9	9.8	8.9
	Telangana	Rangareddy		7	8	9	8		8	9	10	9		8	10	12	10		10	11	12	11		10	12	14	12		10
		Narayanpet		10	12	14	12		10	11	12	11		8	10	12	10		8	9	10	9		7	8	9	8
	Kerala	Thrissur		7	8	9	8		8	9	10	9		8.5	9.5	10.5	9.5		8	10	12	10		10	11	12	11		9.5
		Malappuram		7	8	9	8		8.5	9.5	10.5	9.5		8	9	10	9		10	11	12	11		8	10	12	10
		Kuttanad		10	11	12	11		8	10	12	10		8.5	9.5	10.5	9.5		8	9	10	9		7	8	9	8
		Ernakulam		8	10	12	10		10	11	12	11		8	9	10	9		8.5	9.5	10.5	9.5		7	8	9	8
		Wayanad		7	8	9	8		8	9	10	9		8.5	9.5	10.5	9.5		8	10	12	10		10	11	12	11
		Palakkad		10	11	12	11		8	10	12	10		8.5	9.5	10.5	9.5		8	9	10	9		7	8	9	8
	Karnataka	Mandya		7	8.5	10	8.5		8	9	10	9		9	9.8	10.6	9.8		8.5	9.5	10.5	9.5		8	9.1	10.2	9.1
		Koppal		8	9.1	10.2	9.1		8.5	9.5	10.5	9.5		9	9.8	10.6	9.8		8	9	10	9		7	8.5	10	8.5		9.23
		Bellary		9	9.8	10.6	9.8		8	9	10	9		7	8.5	10	8.5		8.5	9.5	10.5	9.5		8	9.1	10.2	9.1
		Raichur		8	9	10	9		7	8.5	10	8.5		8.5	9.5	10.5	9.5		9	9.8	10.6	9.8		8	9.1	10.2	9.1
