# Supplementary material for: The global invasion risk of rice yellow stem borer Scirpophaga incertulas Walker (Lepidoptera:Crambidae) under current and future climate scenarios
Source: PLoS One. 2025 Mar 5;20(3):e0310234. doi: 10.1371/journal.pone.0310234 (PMC11882091; doi:10.1371/journal.pone.0310234)
Supplement: S1 File — (ZIP) [file pone.0310234.s002.zip › Light trap data.xlsx]

## Sheet: Sheet1
				R1	R2	R3	2018		R1	R2	R3	2019		R1	R2	R3	2020		R1	R2	R3	2021		R1	R2	R3	2022		Overall Mean
	Gurugram	Pataudi		22	23	27	24		24	22	28	24.6667		20	15	20	18.3333		20	19	22	20.3333		26	21	22	23
		dadawas		24	21	26	23.6667	23.8889	26	25	27	26	25.5556	25	22	26	24.3333	22.4444	28	21	26	25	22.4444	24	26	27	25.6667	24.2222	23.7111
		mouzabad		22	25	25	24		28	20	30	26		23	26	25	24.6667		22	22	22	22		20	30	22	24
	West Bengal	Mohanpur		25	26	28	26.3333		27	27	29	27.6667		26	26	27	26.3333		28	30	28	28.6667		26	25	28	26.3333
		Purba Medinapur		26	25	27	26		27	26	26	26.3333		23	28	27	26		28	25	27	26.6667		24	24	27	25
		Bankura		25	26	28	26.3333		24	27	28	26.3333		26	30	24	26.6667		26	24	30	26.6667		25	26	28	26.3333
		Jhargam		26	25	26	25.6667	26.2222	27	25	26	26	26.3889	28	25	26	26.3333	26.2778	30	25	26	27	26.8889	24	25	27	25.3333	25.8889	26.3333
		Purulia		28	26	27	27		25	26	27	26		26	26	27	26.3333		26	26	27	26.3333		26	28	28	27.3333
		Hoogly		26	27	25	26		25	27	26	26		26	27	25	26		26	27	25	26		22	25	28	25
	Uttar Pradesh	Hapur		20.5	18.5	19.5	19.5		18	18.5	21	19.1667		19	19	21	19.6667		20	19	19	19.3333		20.5	18.5	19.5	19.5
		Lucknow		21	17.5	19	19.1667	19.3333	20	20	18	19.3333	19.25	21	19	18	19.3333	19.5	19	20	20	19.6667	19.5	21	19.5	19	19.8333	19.6667	19.45
		Raipur		12.5	15	13	13.5		10	13	10	11		11	12	10	11		14	10	10	11.3333		9	18	18	15
		Balod		11	16	14	13.6667		12	12	13	12.3333		9	14	16	13		12	12	9	11		13	16	12	13.6667
	Chhattisgarh	Balrampur		12	14	13	13		10	11	10	10.3333		14	16	15	15		15	10	16	13.6667		12	14	10	12
		Bastar		13	14	14	13.6667		14	12	18	14.6667		10	16	19	15		15	13	12	13.3333		14	14	10	12.6667
		Bemetara		12	15	14	13.6667		10	11	12	11		9	9	15	11		16	14	13	14.3333		15	17	12	14.6667
		Bilaspur		13	14	15	14	13.7424	15	18	13	15.3333	13.0303	15	10	14	13	13.3939	9	12	17	12.6667	13.0303	9	16	15	13.3333	13.5758	13.3545
		Dantewada		14	15	14	14.3333		10	16	17	14.3333		16	10	15	13.6667		8	12	17	12.3333		8	19	14	13.6667
		Dhamteri		12	13	13	12.6667		10	13	16	13		10	16	10	13		13	17	19	16.3333		10	16	13	13
		Durg		13	15	16	14.6667		10	18	12	13.3333		16	19	12	15.6667		11	12	16	13		10	15	19	14.6667
		gariyaband		14	15	12	13.6667		11	16	10	12.3333		12	18	11	13.6667		15	16	10	13.6667		12	15	10	12.3333
		Jashpur		13	16	14	14.3333		12	17	18	15.6667		10	17	13	13.3333		8	14	13	11.6667		12	18	13	14.3333
		Majuli		16	15	15	15.3333		14	16	17	15.6667		16	15	13	14.6667		13	18	10	13.6667		10	16	15	13.6667
		Dhemaji		15	15	14	14.6667	15.2222	11	10	19	13.3333	15	15	18	15	16	15.6667	10	17	20	15.6667	15	16	17	14	15.6667	15.1111	15.2
	Assam	Jorhat		16	16	15	15.6667		13	17	18	16		20	10	19	16.3333		19	16	12	15.6667		18	15	15	16
		Dapoli,		13	12	12	12.3333		12	14	13	13		15	10	11	12		18	11	11	13.3333		12	15	13	13.3333
		Palghar		12	12	14	12.6667		8	15	15	12.6667		12	12	12	12		15	12	12	13		10	12	12	11.3333
	Maharashtra	Thane		11	13	15	13		11	17	12	13.3333		11	13	17	13.6667		13	13	14	13.3333		15	11	13	13
		Raigad		12	13	12	12.3333	12.7222	15	10	9	11.3333	13.2222	10	10	12	10.6667	12.1667	12	13	12	12.3333	12.7222	12	12	14	12.6667	12.6667	12.7
		Ratnagiri		14	14	13	13.6667		13	13	11	12.3333		10	14	10	11.3333		11	14	11	12		14	10	14	12.6667
		Sindhudurg		13	12	12	12.3333		18	17	15	16.6667		13	14	13	13.3333		13	12	12	12.3333		12	13	14	13
		Thrissur		7	8	8	7.66667		9	5	10	8		10	6	5	7		6	6	10	7.33333		5	8	8	7
		Mallapuram		7	8	7	7.33333		8	9	11	9.33333		7	8	7	7.33333		12	9	9	10		8	8	7	7.66667
	Kerala	Kuttanad		8	7	8	7.66667	7.77778	6	6	6	6	7.8	8	7	9	8	7.26667	5	9	10	8	8.13333	8	9	8	8.33333	8.2	7.83556
		Ernakulam		8	8	8	8		8	8	8	8		8	8	5	7		5	5	10	6.66667		9	8	8	8.33333
		Waynad		8	9	8	8.33333		8	9	6	7.66667		8	5	8	7		9	9	8	8.66667		10	9	10	9.66667
		Palakkad		7	8	8	7.66667		7	8	8			9	6	7			7	7	6			10	8	8
		Mandya		7	7	8	7.33333		6	8	7	7		4	8	11	7.66667		8	8	8	8		6	6	9	7
	Karnataka	Koppal		8	8	7	7.66667	7.41667	10	6	7	7.66667	6.91667	9	9	7	8.33333	7.83333	11	8	9	9.33333	8.16667	7	7	9	7.66667	6.91667	7.45
		Raichur		7	7	8	7.33333		9	6	8	7.66667		9	9	8	8.66667		10	6	8	8		7	6	4	5.66667
		bellary		7	8	7	7.33333		4	5	7	5.33333		7	6	7	6.66667		7	8	7	7.33333		7	8	7	7.33333
	Telangana	Rangareddy		6	10	8	8		8	9	11	9.33333		8	9	12	9.66667		9	7	10	8.66667		10	9	8	9
		Narayanapet		5	9	10	8	8	9	9	10	9.33333	9.33333	9	9	8	8.66667	9.16667	8	9	9	8.66667	8.66667	10	9	10	9.66667	9.33333	8.9
